# Supplementary material for: Integrating Acupuncture and Herbal Medicine into Assisted Reproductive Technology: A Systematic Review and Meta-Analysis of East Asian Traditional Medicine
Source: Healthcare (Basel). 2025 Jun 3;13(11):1326. doi: 10.3390/healthcare13111326 (PMC12155192; doi:10.3390/healthcare13111326)
Supplement: Supplementary file 1 [file healthcare-13-01326-s001.zip]

Archive with 9 entries (7 files):
- healthcare-3625384-supplementary/
- healthcare-3625384-supplementary/Supplementary materials/
- healthcare-3625384-supplementary/Supplementary materials/S 1 Search Strategy.doc
- healthcare-3625384-supplementary/Supplementary materials/S 2 Study characteristics.doc
- healthcare-3625384-supplementary/Supplementary materials/S 3 Beggs test and Eggers test.doc
- healthcare-3625384-supplementary/Supplementary materials/S 4 Quality of evidence  by GRADE.doc
- healthcare-3625384-supplementary/Supplementary materials/S 5 Details of  AEs  in the 37 studies.doc
- healthcare-3625384-supplementary/Supplementary materials/S 6 Reasons for dropping out in the 37 studies.doc
- healthcare-3625384-supplementary/Supplementary materials/S 7 Commonly used acupoints and meridians.doc
